# Supplementary material for: A Simple Frailty Score Predicts Survival and Early Mortality in Systemic AL Amyloidosis
Source: Cancers (Basel). 2024 Apr 26;16(9):1689. doi: 10.3390/cancers16091689 (PMC11083900; doi:10.3390/cancers16091689)
Supplement: Supplementary file 1 [file cancers-16-01689-s001.zip]

Archive with 1 entries (1 files):
- cancers-2979662-supplementary.pdf
